# Supplementary material for: The Joint Effects of Some Beverages Intake and Smoking on Chronic Obstructive Pulmonary Disease in Korean Adults: Data Analysis of the Korea National Health and Nutrition Examination Survey (KNHANES), 2008–2015
Source: Int J Environ Res Public Health. 2020 Apr 10;17(7):2611. doi: 10.3390/ijerph17072611 (PMC7178176; doi:10.3390/ijerph17072611)
Supplement: Supplementary file 1 [file ijerph-17-02611-s001.zip]

Archive with 1 entries (1 files):
- ijerph-744222-supplementary.pptx
